# Supplementary material for: Fitted filtration efficiency and breathability of 2-ply cotton masks: Identification of cotton consumer categories acceptable for home-made cloth mask construction
Source: PLoS One. 2022 Mar 22;17(3):e0264090. doi: 10.1371/journal.pone.0264090 (PMC8939836; doi:10.1371/journal.pone.0264090)
Supplement: S1 Table — (XLSX) [file pone.0264090.s001.xlsx]

## Sheet: Table S1
Table S1. Fabric source, ESEM fabric characteristics and quantitative fit testing of selected cloth masks																										2 Ply material breathability
Fabric ID	Fabric	Fabric	Brand or Trademark	Origin	Label Information	Fabric Construction	Notes from Mask Sewist	ESEM Pore Size	ESEM Pore Size	ESEM Pore Shape	ESEM Pore Area	ESEM Pore Area	ESEM %Pores In FOV	ESEM %Pores In FOV	ESEM Horizontal Thread Count		ESEM Vertical Thread Count		Threads Per Inch	ESEM Verticle Thread Size		ESEM Horizontal Thread Size		Fabric weight		Pressure Differential		Model Predicted	Mask Made and	Quantitative Fit Testing
	Category	Purchase Source						Mean Diameter	Std Diam	Shape Factor	Mean	STD	Mean 5 FOV's	STD	Mean	Std	Mean	Std	(Hor TC + Ver TC)	Mean	STD	Mean	STD	Mean	STD		STD	Pressure Differential (Eq. 3)	used for Fit Testing	Fit Factor Breath Normal 1		Fit Factor Deep Breathing		Fit Factor Turn Head		Fit Factor Nod Head		Fit Factor Talk Loudly		Fit Factor Bend Over		Breath Normal 2		Overall Fit Factor		Overall Fitted Filtration Efficiency		Model Predicted
		(Label of Brand Name)						(um)		(0-1)	Pore Area (um2)		(%)		Count ( #/mm)		Count ( #/mm)		(#/inch)	(um)		(um)		(g/m2)		(mm of H2O/cm2)		(mm of H2O/cm2)	(yes/no)	Mean	STD	Mean	STD	Mean	STD	Mean	STD	Mean	STD	Mean	STD	Mean	STD	Mean	STD	Mean (%)	STD	FFE% (Eq. 2)
WP-001	Bandana	711 Convenience Store	Curve Distribution Services	China	100% Cotton	Plain weave	Mask not made	156.33	38.22	0.55	11679	5805.55	7.54	0.942205	2.6283	0.11251	2.83047	0.0273533	138.653	215.71	29.88	204.15	45.72	87.8335	0.745149	Not Measured	Not Measured	0.63	No	Not Measured	Not Measured	Not Measured	Not Measured	Not Measured	Not Measured	Not Measured	Not Measured	Not Measured	Not Measured	Not Measured	Not Measured	Not Measured	Not Measured	Not Measured	Not Measured	Not Measured	Not Measured	44.3877
WP-002	Bandana	Colubmia Sports Wear Outlet	Pacific Trail, Randa Accessories	China	100% Cotton	Plain weave	No issues sewing mask	145.97	31.66	0.56	9909.36	4545.41	7.006	1.21878	2.39963	0.0711404	3.51446	0.037207	150.218	181.87	26.73	249.7	40.64	109.379	1.59164	1.17	0.06	0.9	Yes	2.06667	0.120185	1.66667	0.0666667	1.96667	0.176383	1.9	0.152753	2.03333	0.0881917	1.86667	0.0881917	2.23333	0.2848	1.93333	0.0881917	48.0646	2.31737	48.8025
WP-003	Bandana	Roots Outlet	Roots, Strong and Free Bandana	China	100% Cotton	Plain weave	Garment was small making aligning the face fabric in orientation of the mask difficult	135.77	27.65	0.53	8116.34	3253.08	8.468	0.885731	3.08756	0.0714766	3.87256	0.120629	176.787	161.9	25.01	173.13	25.13	60.5018	1.04872	0.69	0.02	0.99	Yes	1.83333	0.0333333	1.6	0.1	1.8	0.1	1.96667	0.120185	1.8	0.152753	2.13333	0.185592	2.03333	0.176383	1.86667	0.0333333	46.3938	0.974659	45.2459
WP-004	Bandana	Michaels	Red, White & Blue; MSPCI	India	100% Cotton	Plain weave	No issues sewing mask	199.35	44.96	0.48	16768.7	7353.28	8.532	2.64267	3.15626	0.0553043	2.18164	0.04124	135.583	246.4	52.69	206.13	19	100.337	0.49287	0.57	0.03	0.35	Yes	1.6	0.92376	1.46667	0.84678	1.76667	1.01999	1.63333	0.943005	1.83333	1.05848	1.76667	1.01999	1.76667	1.01999	1.66667	0.96225	39.8148	2.31481	39.1093
WP-005	Bandana	Marks Work Wearhouse	WindRiver Outfitting Co	China	100% Cotton	Plain weave	Mask not made	117.88	26.02	0.43	6137.73	2391.05	8.378	0.998934	2.60308	0.0865698	3.26831	0.038615	149.133	203.66	23.2	222.47	22.21	106.899	0.45042	Not Measured	Not Measured	3.88	No	Not Measured	Not Measured	Not Measured	Not Measured	Not Measured	Not Measured	Not Measured	Not Measured	Not Measured	Not Measured	Not Measured	Not Measured	Not Measured	Not Measured	Not Measured	Not Measured	Not Measured	Not Measured	52.7781
WP-006	t-shirt	Marks Work Wearhouse	Denver Hayes	India	100% Cotton	Knit	No issues sewing mask	112.75	38.62	0.53	4974.89	2547.1	9.72	0.482442	1.38668	0.010138	1.88388	0.0477722	83.0722	324.984	48.7476	305.32	43.04	200.88	3.72108	5.34	0.26	4.67	Yes	2.5	0.208167	2.43333	0.185592	2.36667	0.0333333	2.7	0.11547	2.66667	0.120185	2.8	0.251661	2.8	0.1	2.56667	0.0666667	60.9877	0.987654	60.1702
WP-007	t-shirt	Michaels	Gildan	Honduras	100% Cotton	Knit	Mask not made	175.31	71.11	0.44	10277.5	4945.57	14.376	1.39421	1.22878	0.0325909	1.72062	0.123326	74.9146	332.508	49.8762	314.4	47.82	192.614	2.3834	Not Measured	Not Measured	1.54	No	Not Measured	Not Measured	Not Measured	Not Measured	Not Measured	Not Measured	Not Measured	Not Measured	Not Measured	Not Measured	Not Measured	Not Measured	Not Measured	Not Measured	Not Measured	Not Measured	Not Measured	Not Measured	57.855
WP-008	t-shirt	Walmart	Haynes	Honduras	100% Cotton, Comfortsoft, Advanced Odor Protection Technology	Knit	Mask not made	176.25	61.59	0.47	11412.8	5351.87	18.492	2.16932	1.36893	0.0307166	1.92578	0.0728593	83.6855	296.132	44.4199	270.5	37.32	156.912	1.99369	Not Measured	Not Measured	0.99	No	Not Measured	Not Measured	Not Measured	Not Measured	Not Measured	Not Measured	Not Measured	Not Measured	Not Measured	Not Measured	Not Measured	Not Measured	Not Measured	Not Measured	Not Measured	Not Measured	Not Measured	Not Measured	52.0299
WP-009	t-shirt	Walmart	Dickies	Pakistan	100% Cotton, Genuine, Cool and Dry	Knit	Mostly easy to work with. At pleats, the needle thread would not attach to material in some spots.	113.91	32.48	0.49	4774.85	1826.82	10.48	1.2112	1.33006	0.0182042	1.82921	0.136802	80.2454	322.068	48.3101	301.8	37.47	218.86	1.08869	6.19	0.12	6.51	Yes	2.53333	0.233333	2.2	0.1	2.83333	0.0333333	2.33333	0.145297	3.06667	0.440959	2.66667	0.120185	2.63333	0.120185	2.56667	0.120185	60.873	1.77288	61.4472
WP-010	t-shirt	Dollarama	No branding on label	Bangladesh	100% Cotton	Knit	Mask not made	118.24	39.03	0.48	5304.68	2417.24	9.614	1.09781	1.5879	0.0252969	1.85428	0.0353668	87.4315	281.085	42.1628	252.34	42.25	156.499	1.30401	Not Measured	Not Measured	4.03	No	Not Measured	Not Measured	Not Measured	Not Measured	Not Measured	Not Measured	Not Measured	Not Measured	Not Measured	Not Measured	Not Measured	Not Measured	Not Measured	Not Measured	Not Measured	Not Measured	Not Measured	Not Measured	56.608
WP-011	Fashion Fabric	Fabricland	Caribe Cotton Stripes	Not Specified	100% Cotton	Plain weave	Mask not made	146.06	37.93	0.53	9138.58	4990.75	5.992	0.778987	3.156	0.026581	2.37588	0.0579564	140.51	244.42	31.91	255.48	60.95	113.874	4.03431	Not Measured	Not Measured	1.1	No	Not Measured	Not Measured	Not Measured	Not Measured	Not Measured	Not Measured	Not Measured	Not Measured	Not Measured	Not Measured	Not Measured	Not Measured	Not Measured	Not Measured	Not Measured	Not Measured	Not Measured	Not Measured	49.3225
WP-012	Fashion Fabric	Fabricland	Casual Fridays Blues	Not Specified	100% Cotton	Plain weave	Mask not made	107.92	25.61	0.58	5282.68	2318.27	4.59	0.510441	4.01854	0.0602093	3.55798	0.0334419	192.444	193.26	41.68	156.46	27.94	70.9901	1.26873	Not Measured	Not Measured	1.6	No	Not Measured	Not Measured	Not Measured	Not Measured	Not Measured	Not Measured	Not Measured	Not Measured	Not Measured	Not Measured	Not Measured	Not Measured	Not Measured	Not Measured	Not Measured	Not Measured	Not Measured	Not Measured	52.0171
WP-013	Fashion Fabric	Fabricland	Cara Mia	Not Specified	100% Cotton	Plain weave	Fabric easy to sew	104.47	25.44	0.57	4911.81	2418.62	5.546	0.827212	2.77357	0.0152042	2.52323	0.0844168	134.539	303.18	32.35	246.07	32.43	151.849	1.31014	2.49	0.06	3.24	Yes	2.13333	0.0333333	1.93333	0.133333	2.16667	0.218581	2.33333	0.0881917	2.36667	0.0333333	2.4	0.152753	2.33333	0.166667	2.2	0.057735	54.4827	1.19575	57.4393
WP-014	Fashion Fabric	Fabricland	Breezy Coton Slub Coordinates - Stripe	Not Specified	100% Cotton	Plain weave	Mask not made	133.05	43.39	0.49	6997.08	3448.88	6.758	1.47439	3.50126	0.129127	2.29632	0.0412169	147.259	315.55	39.85	214.88	30.11	116.664	2.12589	Not Measured	Not Measured	1.98	No	Not Measured	Not Measured	Not Measured	Not Measured	Not Measured	Not Measured	Not Measured	Not Measured	Not Measured	Not Measured	Not Measured	Not Measured	Not Measured	Not Measured	Not Measured	Not Measured	Not Measured	Not Measured	51.4468
WP-015	Fashion Fabric	Fabricland	Hemingway Prints	Not Specified	100% Cotton	Plain weave	Mask not made	87.27	31.25	0.52	2494.72	1252.67	1.828	0.715171	5.38953	0.03875	2.84044	0.022607	209.041	198.54	36.41	183.19	29.73	108.965	0.908219	Not Measured	Not Measured	5.01	No	Not Measured	Not Measured	Not Measured	Not Measured	Not Measured	Not Measured	Not Measured	Not Measured	Not Measured	Not Measured	Not Measured	Not Measured	Not Measured	Not Measured	Not Measured	Not Measured	Not Measured	Not Measured	57.4998
WP-016	Mass Market QC	Michaels	Crafty Cuts. Springs Creative	China	100% Cotton	Plain weave	No issues sewing mask	132.1	26.09	0.56	8231.88	3110.47	6.408	0.234883	3.26384	0.0416194	2.7244	0.0689968	152.101	240.63	34.96	198.71	42.36	108.087	2.62027	1.34	0.04	1.26	Yes	2.2	0.173205	1.73333	0.0666667	1.86667	0.0666667	2.23333	0.260342	2.2	0.11547	2.13333	0.24037	2.36667	0.272845	2.03333	0.0666667	50.7101	1.67084	50.7337
WP-017	Mass Market QC	Walmart	Fabric Palette, Super Singles	China	100% Cotton	Plain weave	Mask not made	117.72	26.06	0.54	6432.39	2674.72	4.34	0.35798	2.82079	0.0287297	2.44435	0.0705269	133.734	297.24	37.93	241.78	50.25	143.737	2.04916	Not Measured	Not Measured	2.62	No	Not Measured	Not Measured	Not Measured	Not Measured	Not Measured	Not Measured	Not Measured	Not Measured	Not Measured	Not Measured	Not Measured	Not Measured	Not Measured	Not Measured	Not Measured	Not Measured	Not Measured	Not Measured	55.6598
WP-018	Mass Market QC	JoAnne Fabrics	Quarter Flats	Not Specified	100% Cotton	Plain weave	Mask not made	106	23.91	0.61	5586.27	2555.72	3.768	0.588659	3.19302	0.021253	2.83388	0.112345	153.083	279.08	44.7	210.92	26.28	114.597	1.1917	Not Measured	Not Measured	1.9	No	Not Measured	Not Measured	Not Measured	Not Measured	Not Measured	Not Measured	Not Measured	Not Measured	Not Measured	Not Measured	Not Measured	Not Measured	Not Measured	Not Measured	Not Measured	Not Measured	Not Measured	Not Measured	55.0501
WP-020	Mass Market QC	Fabricland	Nouvelle Group	Not Specified	100% Cotton	Plain weave	Mask not made	94.04	40.38	0.49	2616.31	1647.62	0.864	0.251456	5.7029	0.0452563	2.79722	0.0507265	215.903	188.97	33.74	155.47	16.5	111.807	2.16323	Not Measured	Not Measured	5.14	No	Not Measured	Not Measured	Not Measured	Not Measured	Not Measured	Not Measured	Not Measured	Not Measured	Not Measured	Not Measured	Not Measured	Not Measured	Not Measured	Not Measured	Not Measured	Not Measured	Not Measured	Not Measured	56.6139
WP-021	Mass Market QC	Fabricland	R.E.D. International Textiles	Not Specified	100% Cotton	Plain weave	Mask not made	111.24	34.23	0.56	5642.16	3011.73	5.39	0.69401	2.85118	0.0187009	2.56857	0.0682153	137.662	278.92	42.86	255.98	24.07	148.8	1.25285	Not Measured	Not Measured	2.83	No	Not Measured	Not Measured	Not Measured	Not Measured	Not Measured	Not Measured	Not Measured	Not Measured	Not Measured	Not Measured	Not Measured	Not Measured	Not Measured	Not Measured	Not Measured	Not Measured	Not Measured	Not Measured	56.6437
WP-022	Mass Market QC	Fabricland	R.E.D. International Textiles	Not Specified	100% Cotton	Plain weave	No issues sewing mask	103.16	27.98	0.52	4624.88	2462.74	4.372	0.434937	2.8266	0.026932	2.35402	0.0565832	131.588	359.95	58.26	258.78	41.41	146.372	0.287668	5.48	0.38	4.34	Yes	3.36667	1.11704	1.9	0.057735	2.4	0.1	2.16667	0.0333333	2.26667	0.0333333	2.53333	0.0666667	2.2	0.152753	2.3	0	56.5217	0	57.2439
WP-023	Mass Market QC	Fabricland	Raw fabric, no label information	Not Specified	100% Cotton	Plain weave	Mask not made	118.48	30.56	0.53	6019.24	2885.82	5.302	0.823784	2.83861	0.0652537	2.30404	0.0864633	130.623	286.84	65.57	240.96	18.99	148.18	1.40644	Not Measured	Not Measured	2.81	No	Not Measured	Not Measured	Not Measured	Not Measured	Not Measured	Not Measured	Not Measured	Not Measured	Not Measured	Not Measured	Not Measured	Not Measured	Not Measured	Not Measured	Not Measured	Not Measured	Not Measured	Not Measured	55.9344
WP-024	Home Deco Fabric	Fabricland	Terracotta Treasures, Platinum Connection	Not Specified	100% Cotton	Complex weave	Mask not made	138.71	51.32	0.43	6199.56	3521.15	7.062	1.30356	1.76864	0.0352039	1.38283	0.0550436	80.0475	521.69	109.17	533.9	33.23	233.947	3.28237	Not Measured	Not Measured	5.51	No	Not Measured	Not Measured	Not Measured	Not Measured	Not Measured	Not Measured	Not Measured	Not Measured	Not Measured	Not Measured	Not Measured	Not Measured	Not Measured	Not Measured	Not Measured	Not Measured	Not Measured	Not Measured	63.3332
WP-025	Home Deco Fabric	Fabricland	Geneva Cotton Prints, Millcreek Fabrics	Not Specified	100% Cotton	Complex weave	Mask not made	107.51	38.02	0.52	4126.32	2445.62	4.744	0.820262	4.02032	0.413635	1.94004	0.12216	151.393	515.75	142.13	228.74	17.61	274.299	3.51448	Not Measured	Not Measured	9.4	No	Not Measured	Not Measured	Not Measured	Not Measured	Not Measured	Not Measured	Not Measured	Not Measured	Not Measured	Not Measured	Not Measured	Not Measured	Not Measured	Not Measured	Not Measured	Not Measured	Not Measured	Not Measured	64.8603
WP-026	Home Deco Fabric	Fabricland	Rosedale Coordinates, Millcreek Fabrics	Not Specified	100% Cotton	Complex weave	Mask not made	104.09	41.98	0.52	3971.83	2412.89	5.586	0.39431	2.03788	0.0712831	1.45823	0.0426202	88.8011	426.96	49.06	499.08	44.1	181.04	3.42056	Not Measured	Not Measured	5.38	No	Not Measured	Not Measured	Not Measured	Not Measured	Not Measured	Not Measured	Not Measured	Not Measured	Not Measured	Not Measured	Not Measured	Not Measured	Not Measured	Not Measured	Not Measured	Not Measured	Not Measured	Not Measured	59.1596
WP-027	Home Deco Fabric	Fabricland	Rosedale Coordinaes, Millcreek Fabrics	Not Specified	100% Cotton	Complex weave	No issues sewing mask	116.29	43.66	0.47	4712.15	2542.86	3.412	0.574561	2.09467	0.0419782	1.70049	0.0426966	96.3969	383.06	46.71	451.88	43.3	200.157	3.09527	7.65	0.4	6.07	Yes	2.46667	0.120185	2.3	0.11547	2.76667	0.120185	2.96667	0.120185	2.66667	0.120185	2.63333	0.202759	2.63333	0.0881917	2.6	0.057735	61.5005	0.855545	60.0599
WP-052	Home Deco Fabric	Coulters Furniture Store	Cador Textiles	Not Specified	100% Cotton	Plain weave	Mask not made	87.28	24.2	0.57	3650.69	1914.51	3.956	0.88223	2.79714	0.0241866	2.5167	0.0368851	134.971	331.73	36.17	277.27	46.47	152.624	1.44667	Not Measured	Not Measured	5.03	Yes	Not Measured	Not Measured	Not Measured	Not Measured	Not Measured	Not Measured	Not Measured	Not Measured	Not Measured	Not Measured	Not Measured	Not Measured	Not Measured	Not Measured	Not Measured	Not Measured	Not Measured	Not Measured	58.9576
WP-028	t-towel	Costco	Kitchen Works, Safdie & Co Inc	China	100% Cotton	Complex weave	Material thick to work with. Adding channels was difficult sewing across 2 ply material	161.22	68.2	0.45	10124.9	7783.17	14.076	4.02424	1.77267	0.319883	2.04021	0.409226	96.8471	439.99	52.06	412.27	109.06	234.464	4.78943	3.02	0.12	2.78	Yes	3.03333	0.0333333	2.46667	0.0333333	3.03333	0.484195	3.06667	0.31798	2.9	0.11547	2.83333	0.185592	3.03333	0.338296	2.86667	0.120185	64.9969	1.42466	64.1312
WP-029	t-towel	Walmart	Home Trends	Bangladesh	100% Cotton	Complex Weave, Terry	Fabric too thick and could not be handled by regular soing machine at pleats or channels	168.63	62.86	0.44	11931	9888.4	16.442	2.23136	1.22872	0.275323	2.36283	0.30442	91.2254	392.96	56.93	417.05	61.16	344.462	10.1231	Not Measured	Not Measured	5.22	No	Not Measured	Not Measured	Not Measured	Not Measured	Not Measured	Not Measured	Not Measured	Not Measured	Not Measured	Not Measured	Not Measured	Not Measured	Not Measured	Not Measured	Not Measured	Not Measured	Not Measured	Not Measured	81.0275
WP-030	t-towel	Walmart	Mainstays	India	100% Cotton	Plain weave	Mask not made	115.04	38.35	0.53	5317.1	2805.59	6.656	0.390295	2.29677	0.0332578	2.46515	0.0349073	120.953	295.25	35.81	296.74	27.9	152.779	1.68927	Not Measured	Not Measured	3.16	No	Not Measured	Not Measured	Not Measured	Not Measured	Not Measured	Not Measured	Not Measured	Not Measured	Not Measured	Not Measured	Not Measured	Not Measured	Not Measured	Not Measured	Not Measured	Not Measured	Not Measured	Not Measured	56.5901
WP-031	t-towel	Dollarama	Chef Collection	India	100% Cotton	Complex weave	Mask not made	144.06	56.1	0.52	8217.01	6346.22	9.306	1.38216	1.43302	0.524767	1.42694	0.25234	72.6432	755.88	141.89	686.23	85.22	241.594	16.7339	Not Measured	Not Measured	2.97	No	Not Measured	Not Measured	Not Measured	Not Measured	Not Measured	Not Measured	Not Measured	Not Measured	Not Measured	Not Measured	Not Measured	Not Measured	Not Measured	Not Measured	Not Measured	Not Measured	Not Measured	Not Measured	64.3908
WP-032	t-towel	Dollarama	DeMaison	India	100% Cotton	Plain weave	Mask not made	102.71	26.95	0.55	4384.64	2200.56	6.952	1.94612	1.67774	0.0983021	1.55278	0.0450045	82.0552	445.94	54.06	537.53	74.09	218.034	1.83908	Not Measured	Not Measured	6.02	No	Not Measured	Not Measured	Not Measured	Not Measured	Not Measured	Not Measured	Not Measured	Not Measured	Not Measured	Not Measured	Not Measured	Not Measured	Not Measured	Not Measured	Not Measured	Not Measured	Not Measured	Not Measured	61.2852
WP-033	t-towel	Walmart	Mainstays Multi-Purpose	Bangladesh	100% Cotton	Complex weave	Mask not made	165.88	69.43	0.5	11174.9	8732.37	15.426	2.24375	1.589	0.0440264	2.82047	0.367171	112	363.42	74.8	325.13	67.61	268.254	1.43556	Not Measured	Not Measured	2.32	No	Not Measured	Not Measured	Not Measured	Not Measured	Not Measured	Not Measured	Not Measured	Not Measured	Not Measured	Not Measured	Not Measured	Not Measured	Not Measured	Not Measured	Not Measured	Not Measured	Not Measured	Not Measured	69.2654
WP-034	t-towel	Quilts Etc	Living Quarters, QEHomeLinens	China	100% Cotton	Knit, Terry	Mask not made	160.48	51.78	0.47	10708.4	6356.68	17.502	2.06949	1.57725	0.233828	1.98117	0.0690095	90.3838	292.45	56.71	361.77	59.99	216.69	7.20765	Not Measured	Not Measured	2.22	No	Not Measured	Not Measured	Not Measured	Not Measured	Not Measured	Not Measured	Not Measured	Not Measured	Not Measured	Not Measured	Not Measured	Not Measured	Not Measured	Not Measured	Not Measured	Not Measured	Not Measured	Not Measured	61.6263
WP-035	Bed sheets	Costco	Martha Stewart	India	200 Thread Count; 100% Cotton, Percale Weave	Complex weave	Mask not made	89.35	22.11	0.54	2674.87	1071.1	1.244	0.424888	4.87745	0.0462743	3.28255	0.0413978	207.264	165.04	25.03	158.44	14.8	111.497	0.634892	Not Measured	Not Measured	4.29	No	Not Measured	Not Measured	Not Measured	Not Measured	Not Measured	Not Measured	Not Measured	Not Measured	Not Measured	Not Measured	Not Measured	Not Measured	Not Measured	Not Measured	Not Measured	Not Measured	Not Measured	Not Measured	57.2821
WP-036	Bed sheets	Walmart	Spring Made	India	600 Thread Count, 100% Cotton	Complex weave	No issues sewing mask	38.94	14.2	0.54	522.37	310.56	0.894	0.365007	6.76568	2.28066	3.80457	0.0377231	268.484	297.73	21.42	116.35	20.7	143.789	0.695105	>12	-	19.24	Yes	2.73333	0.371184	2.96667	0.491031	2.43333	1.16237	3.33333	0.554777	2.63333	0.34801	3.7	0.057735	2.63333	0.24037	3	0.360555	65.5668	4.58814	63.4241
WP-037	Bed sheets	Walmart	Martex	Pakistan	100% Cotton	Plain weave	Mask not made	89.88	22.25	0.58	3632.3	1585.94	5.684	0.490846	2.64851	0.0870293	3.33047	0.0124005	151.866	240.13	28.33	253.5	37	115.424	2.01368	Not Measured	Not Measured	3.43	No	Not Measured	Not Measured	Not Measured	Not Measured	Not Measured	Not Measured	Not Measured	Not Measured	Not Measured	Not Measured	Not Measured	Not Measured	Not Measured	Not Measured	Not Measured	Not Measured	Not Measured	Not Measured	57.3511
WP-038	Bed sheets	Walmart	Home Trends	Not Specified	400 thread count, Luxury Satin, 100% cotton	Complex weave	Mask not made	93.61	28.01	0.55	3354.67	1508.31	2.202	0.513001	6.80091	0.0840195	5.46364	0.149841	311.519	167.35	20.73	234.19	23.74	135.47	0.410092	Not Measured	Not Measured	4.29	No	Not Measured	Not Measured	Not Measured	Not Measured	Not Measured	Not Measured	Not Measured	Not Measured	Not Measured	Not Measured	Not Measured	Not Measured	Not Measured	Not Measured	Not Measured	Not Measured	Not Measured	Not Measured	57.6844
WP-039	Bed sheets	Walmart	Home Trends	Not Specified	300 thread count, 100% cotton	Complex weave	Mask not made	105.52	27.72	0.53	4399.57	2653.49	2.212	0.261859	2.6404	0.0415328	6.4149	0.0472981	230.004	165.53	29.83	257.63	18.19	111.135	0	Not Measured	Not Measured	3.02	No	Not Measured	Not Measured	Not Measured	Not Measured	Not Measured	Not Measured	Not Measured	Not Measured	Not Measured	Not Measured	Not Measured	Not Measured	Not Measured	Not Measured	Not Measured	Not Measured	Not Measured	Not Measured	54.9105
WP-040	Bed sheets	Walmart	Living Quarters	Cambodia	Organic Cotton Satine, 300 thread count, 100% cotton, Oeko-Tex certified yarns	Complex weave	Mask not made	51.25	13.71	0.58	1020.93	486.11	1.346	0.302952	8.66046	0.161611	4.16152	0.083628	325.678	160.91	18.55	141.6	14.04	126.119	0.997851	Not Measured	Not Measured	9.83	No	Not Measured	Not Measured	Not Measured	Not Measured	Not Measured	Not Measured	Not Measured	Not Measured	Not Measured	Not Measured	Not Measured	Not Measured	Not Measured	Not Measured	Not Measured	Not Measured	Not Measured	Not Measured	62.544
WP-041	HQ Quilting Fabric	Quilting Confections	Jenny Buyer	Not Specified	Sold as 100% Cotton	Plain weave	No issues sewing mask	94.29	16.88	0.56	4152.79	1652.91	3.684	0.281745	2.79354	0.0232803	2.50335	0.0306953	134.541	319.19	31.92	269.34	22.17	151.9	1.52132	5.01	0.32	4.45	Yes	2.33333	0.233333	2.2	0.11547	2.23333	0.0333333	2.33333	0.185592	2.43333	0.120185	2.23333	0.120185	2.3	0.057735	2.33333	0.0881917	57.0224	1.59437	58.3254
WP-042	HQ Quilting Fabric	Quilting Confections	Camalot	Not Specified	Sold as 100% Cotton	Plain weave	No issues sewing mask	95.68	19.37	0.53	3901.61	1649.09	6.168	0.600683	2.959	0.0574854	2.44033	0.0515065	137.143	324.8	40.05	256.14	31.22	159.599	1.74524	6.98	0.37	5.41	Yes	2.36667	0.145297	2.16667	0.120185	2.3	0.11547	2.3	0	2.33333	0.0333333	2.73333	0.233333	2.33333	0.120185	2.33333	0.0881917	57.0224	1.59437	58.5559
WP-043	HQ Quilting Fabric	Quilting Confections	Andover	Not Specified	Sold as 100% Cotton	Plain weave	Mask not made	82.65	19.42	0.56	3049.77	1418.17	1.752	0.202163	2.96805	0.0222963	2.50173	0.0486103	138.932	353.18	31.95	254.99	33.59	165.385	1.17023	Not Measured	Not Measured	6.56	No	Not Measured	Not Measured	Not Measured	Not Measured	Not Measured	Not Measured	Not Measured	Not Measured	Not Measured	Not Measured	Not Measured	Not Measured	Not Measured	Not Measured	Not Measured	Not Measured	Not Measured	Not Measured	59.6953
WP-044	HQ Quilting Fabric	Quilting Confections	Canvass by Northcot	Not Specified	Sold as 100% Cotton	Plain weave	Mask not made	101.69	21.44	0.55	4632.4	1856.91	3.692	0.56914	2.92432	0.0419384	2.40986	0.0534203	135.488	349.06	58.64	253.33	28.03	155	1.21059	Not Measured	Not Measured	4	No	Not Measured	Not Measured	Not Measured	Not Measured	Not Measured	Not Measured	Not Measured	Not Measured	Not Measured	Not Measured	Not Measured	Not Measured	Not Measured	Not Measured	Not Measured	Not Measured	Not Measured	Not Measured	57.8519
WP-045 -** Tester 1	HQ Quilting Fabric	Quilting Confections	Robert Koffman Science Fair	Not Specified	Sold as 100% Cotton	Plain weave	No Issues sewing mask	91.84	23.18	0.57	3952.65	1984.53	4.69	0.598289	2.88831	0.0444458	2.41504	0.0775651	134.705	317.54	32.62	254.16	24.45	157.945	4.26838	4.63	0.13	4.65	Yes	2.63333	0.448454	1.9	0.1	2.26667	0.233333	2.53333	0.133333	2.16667	0.0333333	2.23333	0.0881917	2.5	0.1	2.26667	0.0666667	55.8081	1.26263	58.7799
WP-045 -**Tester 2	HQ Quilting Fabric	Quilting Confections	Robert Koffman Science Fair	Not Specified	Sold as 100% Cotton	Plain weave	No Issues sewing mask	91.84	23.18	0.57	3952.65	1984.53	4.69	0.598289	2.88831	0.0444458	2.41504	0.0775651	134.705	317.54	32.62	254.16	24.45	157.945	4.26838	4.63	0.13	4.65	Yes	2.04	0.22	1.72	0.11	2.38	0.28	1.98	0.15	2.6	0.78	2.72	0.2	4398	0.38	2.12	0.18	52.58	3.77	58.7799
WP-045 -** Tester 2 With Mask Fitter	HQ Quilting Fabric	Quilting Confections	Robert Koffman Science Fair	Not Specified	Sold as 100% Cotton	Plain weave	No Issues sewing mask	91.84	23.18	0.57	3952.65	1984.53	4.69	0.598289	2.88831	0.0444458	2.41504	0.0775651	134.705	317.54	32.62	254.16	24.45	157.945	4.26838	4.63	0.13	4.65	Yes	2.42	0.23	2.24	0.36	2.6	0.38	2.6	0.47	2.06	0.4	2.28	0.44	2.24	0.29	2.3	0.18	56.23	3.95	Not Applicable
WP-046	HQ Quilting Fabric	Quilting Confections	Grunge by Moda	Not Specified	Sold as 100% Cotton	Plain weave	Mask not made	80.54	14.74	0.61	3005.81	1053.7	1.83	1.34086	2.86488	0.0470152	2.54532	0.0513973	137.419	299.38	35.81	257.63	23.14	156.55	1.40644	Not Measured	Not Measured	4.83	No	Not Measured	Not Measured	Not Measured	Not Measured	Not Measured	Not Measured	Not Measured	Not Measured	Not Measured	Not Measured	Not Measured	Not Measured	Not Measured	Not Measured	Not Measured	Not Measured	Not Measured	Not Measured	59.6281
WP-053	HQ Quilting Fabric	Quilting Confections	Light blue, Northcot Toscana	Not Specified	Sold as 100% Cotton	Plain weave	Mask not made	93.57	22.4	0.55	3877.86	1574.7	3.344	0.511547	2.84687	0.0192787	2.04021	0.409226	124.132	338.66	65.9	246.73	41.77	159.134	3.38683	Not Measured	Not Measured	5.05	No	Not Measured	Not Measured	Not Measured	Not Measured	Not Measured	Not Measured	Not Measured	Not Measured	Not Measured	Not Measured	Not Measured	Not Measured	Not Measured	Not Measured	Not Measured	Not Measured	Not Measured	Not Measured	58.6956
WP-047	HQ Batik Quilting Fabric	Quilting Confections	Banyan Batiks	Not Specified	Sold as 100% Cotton	Plain weave	No issues sewing mask	60.03	20.87	0.54	1312.38	734.92	1.4	0.465672	5.49005	0.101124	3.05246	0.0575057	216.98	195.24	34.59	185.5	22.8	129.632	2.19629	11.55	0.19	10.23	Yes	2.8	0.057735	2.43333	0.0666667	2.86667	0.233333	3.03333	0.202759	2.9	0.264575	3.23333	0.272845	2.7	0.057735	2.8	0.057735	64.2553	0.737513	61.4328
WP-048	HQ Batik Quilting Fabric	Quilting Confections	Anthology Batiks	Not Specified	Sold as 100% Cotton	Plain weave	Mask not made	52.84	15.11	0.53	979.09	407.92	1.79	0.218518	5.5454	0.0254178	3.12201	0.0457395	220.152	193.43	33.19	186.16	30.8	130.769	1.84776	Not Measured	Not Measured	13.13	No	Not Measured	Not Measured	Not Measured	Not Measured	Not Measured	Not Measured	Not Measured	Not Measured	Not Measured	Not Measured	Not Measured	Not Measured	Not Measured	Not Measured	Not Measured	Not Measured	Not Measured	Not Measured	62.2699
WP-049	HQ Batik Quilting Fabric	Quilting Confections	Benar Bali Gradation	Not Specified	Sold as 100% Cotton	Plain weave	Mask not made	72.56	72.56	0.49	1834.63	1055.65	2.444	0.433682	5.50435	0.0539651	3.03748	0.0743513	216.962	178.41	27.86	200.85	21.92	122.502	0.287668	Not Measured	Not Measured	9.54	No	Not Measured	Not Measured	Not Measured	Not Measured	Not Measured	Not Measured	Not Measured	Not Measured	Not Measured	Not Measured	Not Measured	Not Measured	Not Measured	Not Measured	Not Measured	Not Measured	Not Measured	Not Measured	59.8551
WP-050	HQ Batik Quilting Fabric	Quilting Confections	Bali Batiks by Hoffman Havana	Not Specified	Sold as 100% Cotton	Plain weave	No Issues sewing mask	85.69	17.14	0.61	3170.27	1106.73	2.47	0.723187	4.87229	0.0461469	3.62185	0.0480627	215.751	189.63	21.51	153.65	14.81	93.6202	0.805405	4.13	0.18	2.75	Yes	2.1	0.173205	2.06667	0.0333333	2.16667	0.0666667	2.13333	0.0881917	2.1	0	2.23333	0.133333	2.53333	0.433333	2.16667	0.0881917	53.6891	1.93074	57.2577
WP-051	HQ Batik Quilting Fabric	Quilting Confections	Batik Textiles	Not Specified	Sold as 100% Cotton	Plain weave	Mask not made	63.97	24.67	0.55	1461.91	855.96	1.566	0.424535	5.50292	0.0931165	3.01804	0.0786847	216.432	182.53	32.57	187.48	25.15	132.99	2.28505	Not Measured	Not Measured	8.93	No	Not Measured	Not Measured	Not Measured	Not Measured	Not Measured	Not Measured	Not Measured	Not Measured	Not Measured	Not Measured	Not Measured	Not Measured	Not Measured	Not Measured	Not Measured	Not Measured	Not Measured	Not Measured	60.9625
L1 Medical Mask 1 Outer Layer	Non-woven synthetic	Polar Bear Canada Corp	Polar Bear Canada Corp	China	Level 1; CE EN14883; ASTM F2100 BFE >95%; PFE >95%	Non-woven	Not applicable	102.34	31.34	0.59	4542.5	2741.2	7.37	0.89	Not Measured	Not Measured	Not Measured	Not Measured	Not Measured	Not Measured	Not Measured	Not Measured	Not Measured	Not Measured	Not Measured	Not Measured	Not Measured	Not Applicable	Not Measured	Not Measured	Not Measured	Not Measured	Not Measured	Not Measured	Not Measured	Not Measured	Not Measured	Not Measured	Not Measured	Not Measured	Not Measured	Not Measured	Not Measured	Not Measured	Not Measured	Not Measured	Not Measured	Not Applicable
L1 Medical Mask 1 Middle Layer	Non-woven synthetic	Polar Bear Canada Corp	Polar Bear Canada Corp	China	Level 1; CE EN14883; ASTM F2100 BFE >95%; PFE >95%	Non-woven	Not applicable	19.26	5.33	0.46	161.8	106.8	6.36	1.99	Not Measured	Not Measured	Not Measured	Not Measured	Not Measured	Not Measured	Not Measured	Not Measured	Not Measured	Not Measured	Not Measured	Not Measured	Not Measured	Not Applicable	Not Measured	Not Measured	Not Measured	Not Measured	Not Measured	Not Measured	Not Measured	Not Measured	Not Measured	Not Measured	Not Measured	Not Measured	Not Measured	Not Measured	Not Measured	Not Measured	Not Measured	Not Measured	Not Measured	Not Applicable
L1 Medical Mask 1 Inner Layer	Non-woven synthetic	Polar Bear Canada Corp	Polar Bear Canada Corp	China	Level 1; CE EN14883; ASTM F2100 BFE >95%; PFE >95%	Non-woven	Not applicable	103.64	2.8.82	0.81	4757.1	3142.6	9.22	2.23	Not Measured	Not Measured	Not Measured	Not Measured	Not Measured	Not Measured	Not Measured	Not Measured	Not Measured	Not Measured	Not Measured	Not Measured	Not Measured	Not Applicable	Not Measured	Not Measured	Not Measured	Not Measured	Not Measured	Not Measured	Not Measured	Not Measured	Not Measured	Not Measured	Not Measured	Not Measured	Not Measured	Not Measured	Not Measured	Not Measured	Not Measured	Not Measured	Not Measured	Not Applicable
L1 Medical Mask 2 Outer Layer	Non-woven synthetic	Polar Bear Canada Corp	Polar Bear Canada Corp	China	Level 1; CE EN14883; ASTM F2100 BFE >95%; PFE >95%	Non-woven	Not applicable	108.14	34.93	0.62	5523.2	3360.4	12.28	0.33	Not Measured	Not Measured	Not Measured	Not Measured	Not Measured	Not Measured	Not Measured	Not Measured	Not Measured	Not Measured	Not Measured	Not Measured	Not Measured	Not Applicable	Not Measured	Not Measured	Not Measured	Not Measured	Not Measured	Not Measured	Not Measured	Not Measured	Not Measured	Not Measured	Not Measured	Not Measured	Not Measured	Not Measured	Not Measured	Not Measured	Not Measured	Not Measured	Not Measured	Not Applicable
L1 Medical Mask 2 Middle Layer	Non-woven synthetic	Polar Bear Canada Corp	Polar Bear Canada Corp	China	Level 1; CE EN14883; ASTM F2100 BFE >95%; PFE >95%	Non-woven	Not applicable	20.55	7.24	0.64	183.3	123.2	9.54	2.04	Not Measured	Not Measured	Not Measured	Not Measured	Not Measured	Not Measured	Not Measured	Not Measured	Not Measured	Not Measured	Not Measured	Not Measured	Not Measured	Not Applicable	Not Measured	Not Measured	Not Measured	Not Measured	Not Measured	Not Measured	Not Measured	Not Measured	Not Measured	Not Measured	Not Measured	Not Measured	Not Measured	Not Measured	Not Measured	Not Measured	Not Measured	Not Measured	Not Measured	Not Applicable
L1 Medical Mask 2 Inner Layer	Non-woven synthetic	Polar Bear Canada Corp	Polar Bear Canada Corp	China	Level 1; CE EN14883; ASTM F2100 BFE >95%; PFE >95%	Non-woven	Not applicable	100.64	25.7	0.62	4431.4	2084.2	9.02	1.08	Not Measured	Not Measured	Not Measured	Not Measured	Not Measured	Not Measured	Not Measured	Not Measured	Not Measured	Not Measured	Not Measured	Not Measured	Not Measured	Not Applicable	Not Measured	Not Measured	Not Measured	Not Measured	Not Measured	Not Measured	Not Measured	Not Measured	Not Measured	Not Measured	Not Measured	Not Measured	Not Measured	Not Measured	Not Measured	Not Measured	Not Measured	Not Measured	Not Measured	Not Applicable
L1 Medical Mask 3 Outer Layer	Non-woven synthetic	Polar Bear Canada Corp	Polar Bear Canada Corp	China	Level 1; CE EN14883; ASTM F2100 BFE >95%; PFE >95%	Non-woven	Not applicable	100.52	29.04	0.61	4605.7	2626	11.91	0.81	Not Measured	Not Measured	Not Measured	Not Measured	Not Measured	Not Measured	Not Measured	Not Measured	Not Measured	Not Measured	Not Measured	Not Measured	Not Measured	Not Applicable	Not Measured	Not Measured	Not Measured	Not Measured	Not Measured	Not Measured	Not Measured	Not Measured	Not Measured	Not Measured	Not Measured	Not Measured	Not Measured	Not Measured	Not Measured	Not Measured	Not Measured	Not Measured	Not Measured	Not Applicable
L1 Medical Mask 3 Middle Layer	Non-woven synthetic	Polar Bear Canada Corp	Polar Bear Canada Corp	China	Level 1; CE EN14883; ASTM F2100 BFE >95%; PFE >95%	Non-woven	Not applicable	21.59	9.55	0.64	237.8	218.7	13.48	2	Not Measured	Not Measured	Not Measured	Not Measured	Not Measured	Not Measured	Not Measured	Not Measured	Not Measured	Not Measured	Not Measured	Not Measured	Not Measured	Not Applicable	Not Measured	Not Measured	Not Measured	Not Measured	Not Measured	Not Measured	Not Measured	Not Measured	Not Measured	Not Measured	Not Measured	Not Measured	Not Measured	Not Measured	Not Measured	Not Measured	Not Measured	Not Measured	Not Measured	Not Applicable
L1 Medical Mask 3 Inner Layer	Non-woven synthetic	Polar Bear Canada Corp	Polar Bear Canada Corp	China	Level 1; CE EN14883; ASTM F2100 BFE >95%; PFE >95%	Non-woven	Not applicable	89.52	33.75	0.6	3801	2644.7	11.02	1.27	Not Measured	Not Measured	Not Measured	Not Measured	Not Measured	Not Measured	Not Measured	Not Measured	Not Measured	Not Measured	Not Measured	Not Measured	Not Measured	Not Applicable	Not Measured	Not Measured	Not Measured	Not Measured	Not Measured	Not Measured	Not Measured	Not Measured	Not Measured	Not Measured	Not Measured	Not Measured	Not Measured	Not Measured	Not Measured	Not Measured	Not Measured	Not Measured	Not Measured	Not Applicable
L1 Medical Mask 4 Outer Layer	Non-woven synthetic	Polar Bear Canada Corp	Polar Bear Canada Corp	China	Level 1; CE EN14883; ASTM F2100 BFE >95%; PFE >95%	Non-woven	Not applicable	89.43	40.42	0.63	3927.4	2726.1	10.8	0.73	Not Measured	Not Measured	Not Measured	Not Measured	Not Measured	Not Measured	Not Measured	Not Measured	Not Measured	Not Measured	Not Measured	Not Measured	Not Measured	Not Applicable	Not Measured	Not Measured	Not Measured	Not Measured	Not Measured	Not Measured	Not Measured	Not Measured	Not Measured	Not Measured	Not Measured	Not Measured	Not Measured	Not Measured	Not Measured	Not Measured	Not Measured	Not Measured	Not Measured	Not Applicable
L1 Medical Mask 4 Middle Layer	Non-woven synthetic	Polar Bear Canada Corp	Polar Bear Canada Corp	China	Level 1; CE EN14883; ASTM F2100 BFE >95%; PFE >95%	Non-woven	Not applicable	18.86	8.53	0.7	176.3	153.3	12.25	2.12	Not Measured	Not Measured	Not Measured	Not Measured	Not Measured	Not Measured	Not Measured	Not Measured	Not Measured	Not Measured	Not Measured	Not Measured	Not Measured	Not Applicable	Not Measured	Not Measured	Not Measured	Not Measured	Not Measured	Not Measured	Not Measured	Not Measured	Not Measured	Not Measured	Not Measured	Not Measured	Not Measured	Not Measured	Not Measured	Not Measured	Not Measured	Not Measured	Not Measured	Not Applicable
L1 Medical Mask 4 Inner Layer	Non-woven synthetic	Polar Bear Canada Corp	Polar Bear Canada Corp	China	Level 1; CE EN14883; ASTM F2100 BFE >95%; PFE >95%	Non-woven	Not applicable	99.94	43.36	0.61	4571.6	3438.9	15.85	1.68	Not Measured	Not Measured	Not Measured	Not Measured	Not Measured	Not Measured	Not Measured	Not Measured	Not Measured	Not Measured	Not Measured	Not Measured	Not Measured	Not Applicable	Not Measured	Not Measured	Not Measured	Not Measured	Not Measured	Not Measured	Not Measured	Not Measured	Not Measured	Not Measured	Not Measured	Not Measured	Not Measured	Not Measured	Not Measured	Not Measured	Not Measured	Not Measured	Not Measured	Not Applicable
L1 Medical Mask 5 Tester 1	Non-woven synthetic	Polar Bear Canada Corp	Polar Bear Canada Corp	China	Level 1; CE EN14883; ASTM F2100 BFE >95%; PFE >95%	Non-woven	Not applicable	Not Measured	Not Measured	Not Measured	Not Measured	Not Measured	Not Measured	Not Measured	Not Measured	Not Measured	Not Measured	Not Measured	Not Measured	Not Measured	Not Measured	Not Measured	Not Measured	Not Measured	Not Measured	Not Measured	Not Measured	Not Applicable	Not Measured	2.35	0.0866025	2.575	0.275	2	0.108012	2.25	0.05	2.35	0.275379	2.4	0.204124	1.975	0.103078	2.25	0.104083	55.2668	2.08642	Not Applicable
L1 Medical Mask 5 Tester 2	Non-woven synthetic	Polar Bear Canada Corp	Polar Bear Canada Corp	China	Level 1; CE EN14883; ASTM F2100 BFE >95%; PFE >95%	Non-woven	Not applicable	Not Measured	Not Measured	Not Measured	Not Measured	Not Measured	Not Measured	Not Measured	Not Measured	Not Measured	Not Measured	Not Measured	Not Measured	Not Measured	Not Measured	Not Measured	Not Measured	Not Measured	Not Measured	Not Measured	Not Measured	Not Applicable	Not Measured	1.72	0.13	1.88	0.37	1.74	0.25	2.02	0.13	3.12	0.67	2	0.45	1.78	0.2	1.94	0.15	48.22	3.76	Not Applicable
L1 Medical Mask 5 Tester 2 with Fitter	Non-woven synthetic	Polar Bear Canada Corp	Polar Bear Canada Corp	China	Level 1; CE EN14883; ASTM F2100 BFE >95%; PFE >95%	Non-woven	Not applicable	Not Measured	Not Measured	Not Measured	Not Measured	Not Measured	Not Measured	Not Measured	Not Measured	Not Measured	Not Measured	Not Measured	Not Measured	Not Measured	Not Measured	Not Measured	Not Measured	Not Measured	Not Measured	Not Measured	Not Measured	Not Applicable	Not Measured	11.22	2.35	10.22	1.36	12.2	2.77	11.72	2.14	6.78	1.41	12.14	3.09	10.8	2.39	10.02	0.62	89.99	0.6	Not Applicable
